# Supplementary material for: Bubonic plague: can the size of buboes be accurately and consistently measured with a digital calliper?
Source: Trials. 2023 Dec 19;24:815. doi: 10.1186/s13063-023-07835-7 (PMC10729355; doi:10.1186/s13063-023-07835-7)
Supplement: Supplementary file 2 — Additional file 2: S2 Data.Full raw data. [file 13063_2023_7835_MOESM2_ESM.xlsx]

## Sheet: Measurements
Record ID	Observer ID	Training year	Bubo 1 long axis measurement	Bubo 1 short axis measurement	Bubo 2 long axis measurement	Bubo 2 short axis measurement	Bubo 3 long axis measurement	Bubo 3 short axis measurement	Bubo 4 long axis measurement	Bubo 4 short axis measurement	Bubo 5 long axis measurement	Bubo 5 short axis measurement	Bubo 6 long axis measurement	Bubo 6 short axis measurement	Bubo 7 long axis measurement	Bubo 7 short axis measurement	Bubo 8 long axis measurement	Bubo 8 short axis measurement	Bubo 9 long axis measurement	Bubo 9 short axis measurement	Bubo 10 long axis measurement	Bubo 10 short axis measurement	Bubo 11 long axis measurement	Bubo 11 short axis measurement	Bubo 12 long axis measurement	Bubo 12 short axis measurement	Bubo 13 long axis measurement	Bubo 13 short axis measurement	Bubo 14 long axis measurement	Bubo 14 short axis measurement
1	ARC 1	2020	96.97	49.61	97.35	67.1	92.55	68.28	88.24	53.79	83.02	60.56	84.74	63.15	71.11	53.28	67.69	46.74	68.85	58.07	70.94	42.83	48.84	33.45	65.86	45.88	67.2	45	54.38	40.15
2	ARC 2	2020	90.24	46.8	88.87	39.78	68.37	54.63	71.85	48.03	71.56	42.71	69.7	45.27	69.15	42.02	56.75	32.83	53.67	30.25	58.66	35.24	48.67	32.37	60.02	39.16	50.3	34.86	47.01	30.11
3	ARC 3	2020	84.29	31.64	84.03	32.05	66.32	43.77	62.86	36.06	68.98	39.7	65.38	34.49	37.71	31.25	30.91	26.53			53.65	27.24	35.98	25.44			26.68	40.22	38.7	24.95
4	ARC 4	2020	91.75	41.47	82.35	31.8	72	52.51	73.75	56.75	73.65	49.23	59.68	34.57	60.01	33.58	55.96	31.8	45.99	26.55	54.35	27.81	40.02	28.89	41.67	29.18	42.36	30.1	36.84	26.04
5	TEC 01	2020	89.72	35.05	80.16	43.19	75.11	49.44	70.89	46.38	68.94	47.95	62.9	36.35	55.47	36.3	51.42	28.43	53.99	26.98	53	26.97	43.17	28.4	43.25	28.27	40.95	28.71	32.45	18.58
6	TEC 02	2020	99.65	55.8	99.94	55.27	88.33	59.53	90.65	55.81	85.72	58.95	80.81	69.01	74.46	48.89	61.48	45.76	73.65	54.69	70.12	46.19	54.92	36.97	65.54	44.41	56.34	41.97	52.47	38.95
7	TEC 03	2020	79.69	29.3	78.85	27.6	48.79	28.79	62.53	40.81	61.64	36.41	60.47	35.71	53.37	28.96	49.12	21.57	50.83	26.03	49.28	20.81	37.04	25.5	36.6	27.25	40.5	27.6	29.93	19.05
8	TEC 04	2020	90.42	40.1	89.12	38.12	65.89	49.62	71.13	45.42	67.94	43.5	63.37	35.87	61.64	37.62	54.84	30.56	53.12	32.16			41.16	26.35	37.79	24.6	37.86	29.99	43.06	29.16
9	TEC 05	2020	95.63	45.42	86.24	45.7	63.42	43.38	76.26	43.86	78.18	50.83	67.36	38.95	54.09	32.44	56.43	30.97	45.44	30.62	52.94	35.28	48.28	34.23	48.61	34.25	45.44	30.62	42.8	30.21
10	TEC 06	2020	85.81	37.44	75.62	25.2	67.29	47.45	64.79	41.22	71.05	45.72	60.62	39.29	64.86	38.05	49.65	27.89	51.44	32.12	47.79	21.39	38.07	20.17	43.9	21.64	34.38	19.44	43.16	29.97
11	TEC 07	2020	91.94	43.79	84.92	46.38	67.08	48.06	71.97	52.5	76.8	50.24	65.49	39.9	58.16	37.81	57.02	31.92	51.89	37.29	59.81	35.07	53.28	36.5	48.22	33.12	47.6	29.56	42.85	30.88
12	TEC 08	2020	86.71	31.36	88.31	35.49	69.05	50.92	67.77	46.71	73.86	50.02	57.29	31.62	53.48	29.27	50.55	24.47	48.66	24.89	53.2	23.32	36.04	28	40.64	29.47	37.89	26.33	30.61	19.04
13	TEC 09	2020	85.43	30.85	77.63	31.22	67.91	45.64	69.62	35.61	66.68	39.5	63.22	35.93	56.6	27.94	49.23	23.2	48.55	26.14	49.97	20.92	38.88	24.29	42.2	29.25	34.68	24.92	32.48	20.23
14	TEC 10	2020	90.96	40.43	77.99	40.05	62.18	46.03	77.82	49.27	72.99	46.66	55.84	34.62	70.76	32.82	53.49	33.35	51.47	31.62	53.98	23.47	38.54	27.06	41.31	25.1	39.28	27.46	38.79	26.46
15	TEC 11	2020	87.2	35.96	89.32	37.46	63.66	43.46	68.99	42.64	87.35	42.34	71.13	38.26	55.15	29.97	46.88	29.09	65.65	49.99	54.69	28.39	32.58	25.41	36.48	26.49	41.18	36.4	39.26	29.42
16	TEC 12	2020	85.75	39.26	85.05	35.37	64.46	44.25	70.37	47.19	68.58	43.25	61.54	33.23	62.5	33.67	55.12	29.12	51.47	29.02	57.41	29.24	43.01	30.28	48.55	35.83	45.28	29.62	41.85	23.26
17	TEC 24	2020	85.6	33.73	84.97	35.13	58.58	34.23	63.79	41.46	70.55	48.32	61.2	34.54	50.86	31.82	50.15	24.46	47.96	26.33	50.36	26.34	40.44	28.06	41.29	30.52	37.8	26.38	30.13	22.18
18	TEC 13	2020	99.6	57.04	96.39	54.57	74.74	59.99	76.7	60.7	76.88	58.99	79.61	54.38	68.75	40.75	65.35	46.25	69.83	48.55	70.83	46.7	46.66	34.83	50.98	40.38			53.3	37.46
19	TEC 14	2020	86.94	51.03	80.56	39.39	67.19	45.47	76.88	53.71	74.39	49.79	60.7	25.79	71.26	42.71	60.88	43.57	52.94	38.4	69.58	50.27	42.54	20.84	33.65	19.59	50.01	31.13	58.15	33.82
20	TEC 15	2020	92.9	45.5	94.05	46.44	80.56	77.88	85.44	62.54	82.23	67.07	69.53	42.34	71.02	62.9	76.9	65.3	83.67	65.04	80.57	69.37	60.28	36.48	50.2	35.1	85.12	57.5	73.05	56.06
21	TEC 16	2020	90.56	34.16	85.06	36.22	65.6	38.83	69.74	41.18	70.3	43.61	63.06	39.08	67.13	34.07	57.06	37.96	52.67	29.25	58.49	41.59	47.66	32.36	53.62	39.08	50.53	35.03	47.01	30.11
22	TEC 17	2020	82.44	46.71	75.51	24.78	63.35	49.04	65.17	40.44	61.3	46.25	60.76	34.11	50.34	34.35	50.93	30.95	48.85	31.25	42.95	37.39	43.77	30.2	40.15	26.54	38.88	34.23	40.26	21.73
23	TEC 18	2020	101.23	44.26	93.02	42.98	73.78	60.76	82.64	45.09	79.63	48.73	73.22	50.19	60.41	35.76	66.23	41.26	57.28	35.84	63.37	42.58	48.82	36.37	52.24	35.63	53.35	38.49	64.36	35.9
24	TEC 19	2020	88.32	38.8	93.77	38.23	68.6	52.58	68.44	44.08	65.33	44.88	66.06	38.45	62.23	40.73	52.22	36.72	56.62	39.05	60.66	32.8	46.75	33.13	43.82	37.06	45.33	30.95	50.4	34.98
25	TEC 20	2020	80.45	34.69	76.6	29.07	66.02	47.8	84.7	35.4	75.15	48.49	53.61	30.26	56.04	31.55	54.21	34.68	50.42	29.04	59.93	39.02	46.99	32.23	44.5	30.61	47.73	28.96	43.83	27.72
26	TEC 21	2020	88.54	34.67	86.51	38.02	70.09	49.34	63.6	41.45	71.31	43.75	64.79	37.82	61.02	34.82	53.62	29.91	55.45	34.23	56.23	28.51	42.32	27.58	46.89	30.01	50.61	32.43	47.33	29.04
27	TEC 22	2020	85.11	39.73	90.67	35.26	66.74	47.83	73.67	49.52	72.16	48	64.1	37.56	53.03	34.86	56.71	32.33	53.47	33.85	55.74	29.56	46.77	31.32	46.81	29.92	44.47	30.48	35.03	25.71
28	TEC 23	2020	93.14	38.17	88.96	30.58	73.79	49.86	72.81	45.11	69.5	34.37	64.57	38.05	59.14	30.6			30.28	29.31	53.47	23.88	42.27	30.72	40.08	29.52	36.3	26.85	30.57	22.9
29	TEC 14	2021	97.77	38.69	87.2	48.57	91.4	69.88	86.14	59.47	83.92	47.59	71.8	39.3			87.22	67.2	60.3	37.4	40.57	29.34	50.3	32.19			49.09	25.92	60.09	43.49
30	TEC 21	2021	97.78	38.7	87.21	48.58	91.41	70.89	86.15	59.48	83.93	47.6	71.81	40.31			87.23	68.21	60.31	37.4	41.58	30.35	50.31	32.2			49.1	25.93	60.1	43.5
31	TEC 16	2021	96.9	40.03	90.11	50.91	99.57	76.92	94.97	65.25	80.57	49.71	90.87	66.91			88.58	71.73	57.46	36.21	87.44	64.62	49.45	33.85			51.89	34.03	57.57	42.84
32	TEC 12	2021	91.1	38.61	74.34	30.9	55.67	49.39	72.86	44.56	70.73	43.97	60.31	34.06	69.34	41.76	54.59	32.63	53.18	30.25	52.54	26.57	40.22	24.67	48.6	35.86	37.87	25.07	33.85	22.92
33	TEC 11	2021	80.25	39.8	79.24	38.24	55.62	48.37	64.33	38.73	70.63	48.3			68.3	40.67	51.28	32.5	61.4	38.1	59.15	42.02	37.55	19.9	47.58	33.84	44.12	32.07	37.88	25.92
34	TEC 10	2021	85.82	34.51	72.38	32.87	56.69	47.37	67.75	42.38	70.36	37.85	59.7	36.51	70.49	42.75	49.31	24.15	42.72	27.83	52.58	26.43	39.86	26.75	32.82	16.6	38.87	26.1	45.06	24.65
35	TEC 17	2021	115.38	67.67	85.45	49.08	55.69	49.4	98.51	55.38	84.26	60.31	52.44	40.12			84.48	67.55	86.66	46.78			46.94	34.59			46.25	30.81	67.47	58.7
36	TEC 09	2021	85.72	35.15	77.88	31.55	46.66	45.2	65.97	37.5	64.36	41.85	52.42	39.82					72.82	53.15	52	26.5	47.2	40.15			46.2	30.78	46.2	30.78
37	TEC 25	2021	94.32	45.34	89.94	41.56	70.79	48.67	72.85	51.65	77.08	50.81	70.66	43.7			58.94	40	50.87	32.8	58.65	32.78	48.89	34.17			51.81	37.46	50	35.7
38	TEC 01	2021	94.31	45.34	89.96	41.56	70.79	48.65	72.86	51.72	77.08	50.81	70.66	43.72			58.94	40.02	50.87	32.88	58.65	32.78	48.87	34.18			51.81	37.46	45.12	35.71
39	TEC 24	2021	86.28	41.35	93.64	61.96			71.5	50.33	61.5	49.32	71.58	43.18					70.88	57.79	62.82	34.35	53.08	41.1	40.29	29.47	54.5	32.24	36.18	27
40	TEC 06	2021	97.71	52.13	98.15	54.98	75.18	52.38	61.73	39.71	91.06	58.69	75.29	50.81			55.76	32.68	70.74	55.87	72.11	52.71	43.69	31.48			59.91	37.18	46.44	33.21
41	TEC 05	2021	82.26	35.75	89.8	51.32	62.35	44.31	70.42	65.33	64.67	50.42	95.13	67.76					72.94	48.46			49.54	33.51			46.05	33.16	54.66	36.48
42	TEC 04	2021	89.86	42.46	98.15	54.98	55.67	49.39	63.42	44.96	83.27	60.32	67.1	35.6	69.34	41.76	61.71	47.85					43.68	32.13			46.12	26.93	41.2	30.45
43	TEC 13	2021	99.1	56.37	103.38	56.98	55.67	49.39	94.09	63.07	83.27	60.32	76.48	37.85	69.34	41.76	65.16	49.9	87.51	63.24	55.54	26.57	51.91	34.15			52.07	37.85	54.55	25.52
44	TEC 26	2021	81.28	49.82	96.62	86.36	76.1	49.83	75.51	58.06	62.58	48.32	77.93	51.01					73.79	59.37	62.25	41.23	58.82	42.59			57.34	33.14	56.29	32.23
45	TEC 18	2021	83.24	50.14	94.41	59.27	72.28	45.15	70.26	65.8	64.67	50.41	71.65	43.81			61.1	40.66	79.81	57.61	65.44	44.69	39.39	30.69			56.81	35.2	56.81	37.54
46	TEC 22	2021	85.79	46.85	86.12	37.27			81.22	56.38	73.7	62.26	61.69	39.5			53.36	37.67	48.68	26.2							44.18	32.68	39.14	24.07
47	TEC 23	2021	80.12	51.02	97.82	51.24	72.25	49.96	71.26	51.64	65.36	48.29	61.54	36.67			58.23	40.13	80.61	55.85	59.66	30.51	51.56	40.62			47.45	33.58	46.32	34.12
48	TEC 19	2021	89.86	42.46	89.94	41.42	67.71	51.3	74.48	47.79	82.28	60.3	61.41	39.18	69.34	41.76	62.31	34.38	54.26	37.46	64.4	42.3	43.68	32.13	48.61	36.86	46.12	26.9	33.8	22.79
49	TEC 02	2021	89.87	42.44	90.01	42.17	67.72	51.32	73.3	47.3	90.01	42.17	62.08	38.74	69.3	40.71	62.3	34.35	54.2	36.66	64.41	42.32	43.6	31.7	47.62	35.93	46.1	26.9	32.12	22.78
50	TEC 08	2021	93.39	44.38	89.96	41.56	70.78	48.64	72.85	51.7	77.07	50.8	70.65	43.71			58.93	40.01	30.85	32.87	58.64	32.77	48.86	34.17			51.8	37.45	45.1	35.7
51	TEC 27	2021			72.23	33.88	67.55	47.82	86.27	49.77	77.19	45.19	56.82	35.93			64.24	25.92			73.83	24.6
52	TEC 28	2021					69.43	68.65	63.76	40.45			56.75	36					57.09	30.48	64.45	25.67
53	TEC 29	2021	34.11	14.45							65.63	41.23					48.12	27.42	46.46	24.28			41.44	27.64			34.93	25.24	35.97	25.55
54	TEC 30	2021	89.85	35.06					69.55	45.63	65.03	34.97	66.22	38.45					55.75	33.3			41.16	30.03			38.04	32.73
55	TEC 31	2021			78.49	31.48	55.77	31.24	68.79	43.86	57.27	40.52			50.02	25.4	51.29	30.17	52.08	33.47									36.91	26.83
56	ARC 5	2021	88.17	59.47	85.56	40.06					66.04	51.78					56.41	37.94					41.22	30.02			49.39	37.47
57	ARC 6	2021	89.6	42.51	88.15	48.36											53.77	36.85	53.96	32.68			40.41	28.61			40.8	28.74	36.11	30.79
58	Real		81.8	39.8	81.8	39.8	70.1	50.2	70.1	50.2	70.1	50.2	62	32.7	62	32.7	46.3	31.5	46.3	31.5	46.3	31.5	38.1	26.8	38.1	26.8	29.8	22.9	29.8	22.9
